# Supplementary material for: Unifying machine learning and quantum chemistry with a deep neural network for molecular wavefunctions
Source: Nat Commun. 2019 Nov 15;10:5024. doi: 10.1038/s41467-019-12875-2 (PMC6858523; doi:10.1038/s41467-019-12875-2)
Supplement: Supplementary file 4 — Supplementary Video 1 [file 41467_2019_12875_MOESM4_ESM.zip]

Archive with 1 entries (1 files):
- 41467_2019_12875_MOESM4_ESM.mp4
